# Supplementary material for: Novel Roles of GATA4/6 in the Postnatal Heart Identified through Temporally Controlled, Cardiomyocyte-Specific Gene Inactivation by Adeno-Associated Virus Delivery of Cre Recombinase
Source: PLoS One. 2015 May 29;10(5):e0128105. doi: 10.1371/journal.pone.0128105 (PMC4449121; doi:10.1371/journal.pone.0128105)
Supplement: S1 Table — (XLSX) [file pone.0128105.s001.xlsx]

## Sheet: m-mode data (pups)
	Ejection fraction (%) in G4G6-fl/fl pups following systemic injection of rAAV9:Tnnt2-Cre (intervention) or rAAV9:Tnnt2-Luc (control)
						AAV-Cre											AAV-Luc					Cre			Luc
	mouse ID	1	2	3	4	5	6	7	8	9	10	11	12	13	1	2	3	4	5	6	7	n	mean	SD	n	mean	SD	ttest
	Day 1	71	71	73	58.7	72.3	82.625	80	80.2	83.8	79.8	84.8	79	80.8	76.2	65	81	79.4	83.3	78.94	87.9	13	76.6942	7.23421	7	78.82	7.13532	0.538466
	Day 2	79.8	74.7	83.6	71	82.2	88.8	72.6	80	81.7	88.7	82.5	74.1	86.7	71.8	77.4	76.7	76.6	92	85.4	80.6	13	80.4923	5.91967	7	80.0714	6.70739	0.891669
	Day 3	78.2	83	85.6	87.9	80.2	87.9	85.9	91.1	82.3	90.1	90.4	85.2	82.9	63.6	69.1	59.6	60.3	78	69.7	75.3	13	85.4385	4.00927	7	67.9429	7.14816	0.000313753
	Day 4	87.5	84.5	82.3	81.6	88.6	84.3	80.2	83.9	85.3	77.9	75.24	87.4	65	36.8	53.2	52.2	50	59.5	44.9	48.4	13	81.8262	6.34832	7	49.2857	7.12471	5.67014e-07
	Day 5	82.87	78.7	74.9	65.8	78.9	85.24	81.3	89.4			77.68	87.7	83.6	35.1	40	26.3	39.6	39.74	40.7	52.83	11	80.5536	6.56167	7	39.1814	7.87756	1.46575e-07
	Day 6						75.8	74.2	84.3	79.55	83.4	85.3	71.6	85.3					40.15	40.1	39.6	8	79.9312	5.45416	3	39.95	0.304138	1.3008e-07
	Day 7						78.4	85.5	82.3	81.37	74.8	79.28	74.657	73					37.7	31.52	17.85	8	78.6634	4.32254	3	29.0233	10.1578	0.00979276
	Left ventricular end-systolic volume (ul) in G4G6 pups following systemic injection of rAAV9:Tnnt2-Cre (intervention) or rAAV9:Tnnt2-Luc (control)
						AAV-Cre											AAV-Luc					Cre			Luc
	mouse ID	1	2	3	4	5	6	7	8	9	10	11	12	13	1	2	3	4	5	6	7	n	mean	SD	n	mean	SD	ttest
	Day 1	4.4	3.8	3.1	7.1	4.4	2.82	2.59	3.06	2.1	2.82	2.52	2.94	2.17	2.7	5	1.8	2.7	2.03	2.9	1.85	13	3.37077	1.34047	7	2.71143	1.10382	0.256811
	Day 2	3.1	4.4	2.04	5.8	2.3	0.725	5.1	2.37	2.16	1.73	2.28	3.66	1.85	3.4	3.7	3.8	2.8	1.031	1.867	2.82	13	2.88577	1.46143	7	2.774	1.0137	0.843613
	Day 3	3.5	3.2	3	1.7	3.85	1.73	2.46	1.197	3.225	1.39	1.25	1.73	2.375	5.3	6.6	10.1	10.5	4.43	6.29	5.6	13	2.35438	0.919597	7	6.97429	2.37958	0.00168474
	Day 4	2.3	2.9	2.9	3.3	1.56	2.11	3.9	1.8	2.446	2.7	3.3	1.8	6.12	10	14	13.5	12.6	9.32	18.8	12.57	13	2.85662	1.19407	7	12.97	3.10298	7.36592e-05
	Day 5	2.7	4.8	4.8	5.1	2.9	2.84	4.05	1.45			4.43	1.87	2.6	13.4	19.2	30.96	23.7	13.28	15.17	14.79	11	3.41273	1.26998	7	18.6429	6.5923	0.000783107
	Day 6						4.3	4.64	2.039	3.81	3.059	2.74	4.85	1.56					16.9	20.469	19.16	8	3.37475	1.21907	3	18.843	1.80549	0.00137141
	Day 7						4.69	1.56	4.43	3.397	6.24	4.177	3.814	4.85					23.36	25.854	19.52	8	4.14475	1.34252	3	22.9113	3.19075	0.00653354
	Left ventricular end-diastolic volume (ul) in G4G6 pups following systemic injection of rAAV9:Tnnt2-Cre (intervention) or rAAV9:Tnnt2-Luc (control)
						AAV-Cre											AAV-Luc					Cre			Luc
	mouse ID	1	2	3	4	5	6	7	8	9	10	11	12	13	1	2	3	4	5	6	7	n	mean	SD	n	mean	SD	ttest
	Day 1	15.3	14	11.5	17.3	16	16.2	13	15.38	12.98	13.95	16.66	14	11.34	11.5	14.5	9.8	13.2	12.23	13.76	15.4	13	14.4315	1.9006	7	12.9129	1.89988	0.113113
	Day 2	15.2	17.5	12.4	20	13	6.5	18.65	11.87	11.87	15.3	13	14.1	13.9	12.1	16.2	16.4	12.05	12.98	12.8	14.55	13	14.0992	3.44938	7	13.8686	1.85627	0.848025
	Day 3	16	19.2	21	14.4	19.4	14.3	17.5	13.53	18.23	14.1	13.2	11.65	13.95	14.5	21.4	25	26.4	20.1	20.78	23	13	15.8815	2.88627	7	21.5971	3.87153	0.0067703
	Day 4	18.4	18.9	16.6	18.3	13.7	13.5	19.8	11.2	16.6	12.4	13.37	14.3	17.5	15.8	29	28.3	25.1	23	34.2	24.38	13	15.7362	2.78855	7	25.6829	5.7344	0.00289454
	Day 5	16	22.7	19.2	22	13.7	19.25	21.7	13.7			19.85	15.3	15.8	20.6	32.1	42	39.3	22	25.6	31.3	11	18.1091	3.33443	7	30.4143	8.2372	0.00659206
	Day 6						17.78	18	12.986	18.65	18.46	18.65	17.1	10.6					28.3	34.17	31.73	8	16.5282	3.03519	3	31.4	2.94888	0.00232573
	Day 7						21.7	10.8	25.06	18.2	24.7	20.16	15.05	18					37.55	37.75	23.77	8	19.2088	4.81045	3	33.0233	8.01425	0.0810857
	Left ventricular anterior wall thickness in end-systole (mm) in G4G6 pups following systemic injection of rAAV9:Tnnt2-Cre (intervention) or rAAV9:Tnnt2-Luc (control)
						AAV-Cre											AAV-Luc					Cre			Luc
	mouse ID	1	2	3	4	5	6	7	8	9	10	11	12	13	1	2	3	4	5	6	7	n	mean	SD	n	mean	SD	ttest
	Day 1	0.753	0.922	0.765	0.637	0.684	0.857	0.602	0.684	0.811	0.695	0.892	0.673	0.614	0.73	0.674	0.753	0.761	0.672	0.626	0.788	13	0.737615	0.10567	7	0.714857	0.0585447	0.543233
	Day 2	0.753	0.951	0.938	0.907	0.823	0.996	0.659	0.66	0.927	0.659	0.776	0.684	0.765	0.788	0.672	0.79	0.73	0.73	0.785	0.869	13	0.807538	0.123982	7	0.766286	0.0625266	0.335926
	Day 3	0.985	0.973	1.04	1.08	1.043	0.79	1.024	0.907	0.788	0.707	0.915	0.79	0.857	0.66	0.878	0.86	0.718	0.688	0.746	0.615	13	0.915308	0.120225	7	0.737857	0.0988778	0.00303468
	Day 4	1.083	1.229	1.09	0.938	1.089	1.112	0.805	1.185	0.915	0.857	0.649	0.863	0.87	0.649	0.717	0.424	0.922	0.556	0.849	0.776	13	0.975769	0.169041	7	0.699	0.171783	0.00463158
	Day 5	0.996	1.083	1.083	1.273	0.702	0.966	0.878	1.077			0.922	0.966	0.904	0.282	0.922	0.556	0.743	0.424	0.429	0.454	11	0.986364	0.146119	7	0.544286	0.218707	0.000957669
	Day 6						0.746	0.672	0.73	0.776	0.834	0.79	0.602	0.73					0.498	0.556	0.424	8	0.735	0.0720476	3	0.492667	0.0661614	0.00639304
	Day 7						0.863	0.811	0.834	0.915	0.846	0.82	0.805	0.591					0.498	0.495	0.46	8	0.810625	0.0954612	3	0.484333	0.0211266	1.20621e-05
