# Supplementary material for: Novel Roles of GATA4/6 in the Postnatal Heart Identified through Temporally Controlled, Cardiomyocyte-Specific Gene Inactivation by Adeno-Associated Virus Delivery of Cre Recombinase
Source: PLoS One. 2015 May 29;10(5):e0128105. doi: 10.1371/journal.pone.0128105 (PMC4449121; doi:10.1371/journal.pone.0128105)
Supplement: S2 Table — (XLSX) [file pone.0128105.s002.xlsx]

## Sheet: m-mode data (adult)
Ejection fraction (%) in adult G4G6-fl/fl mice following systemic injection of rAAV9:Tnnt2-Cre (intervention) or rAAV9:Tnnt2-Luc (control)
					AAV-Cre						AAV-Luc			Cre			Luc
mouse ID	1	2	3	4	5	6	7	8	9	1	2	3	4	n	mean	SD	n	mean	SD	ttest
week 0	70.5	77.1	73.3	78.9	73.8	80.7	65.8	67.7	78.9	69.8	77.4	78.5	76.5	9	74.0778	5.26991	4	75.55	3.91961	0.591484
week 1	65.1	80.1	71.9	71.4	65.7	72.6	76.9	78.2	78.2	72.7	73.8	75.8	81	9	73.3444	5.45736	4	75.825	3.68092	0.363843
week 2	68.9	61.3	60.7	63.7	56.7	58.4	68.8	73.1	76.9	69.5	72	80.6	84.5	9	65.3889	6.90859	4	76.65	7.07036	0.0389614
week 3	62.8	48.9	59.4	56.6	61.7	68.4	74.8	72.5	75.5	83.5	70.6	75.3	80.2	9	64.5111	9.00562	4	77.4	5.64801	0.0118512
week 4	60	58.4	57.9	57.6	60.4	65.6	64.1	72.7	75.4					9	63.5667	6.56715
week 5	62.1	52.2	(died)	(died)	44.4	65.4	60	66.4	63.9	73.1	77.6	81.8	81.5	9	59.2	8.05667	4	78.5	4.07676	0.000520369
week 7										70.7	77.6	78.2					3	75.5	4.16773
Fractional shortening (%) in adult G4G6-fl/fl mice following systemic injection of rAAV9:Tnnt2-Cre (intervention) or rAAV9:Tnnt2-Luc (control)
					AAV-Cre						AAV-Luc			Cre			Luc
mouse ID	1	2	3	4	5	6	7	8	9	1	2	3	4	n	mean	SD	n	mean	SD	ttest
week 0	39.3	44.9	42	46.6	42.3	48.8	35.9	37.3	46.9	38.8	45.4	46.1	44.8	9	42.6667	4.50694	4	43.775	3.35894	0.636293
week 1	35.2	47.9	40.5	40.1	35.8	41.1	45.1	46.1	46.2	41.1	41.9	43.5	49.2	9	42	4.61275	4	43.925	3.65548	0.445507
week 2	38.1	32.1	32.1	34.1	29.3	30.4	38.1	41.3	44.9	38.6	40.6	48.3	52.7	9	35.6	5.30283	4	45.05	6.5952	0.0545711
week 3	33.2	24.5	31.2	29.3	32.8	37.5	42.9	40.8	43.6	51.7	39.4	43.4	48.2	9	35.0889	6.53308	4	45.675	5.3922	0.0182609
week 4	31.2	30.5	29.8	29.5	31.9	35.6	34.5	41.3	43.3					9	34.1778	5.05835
week 5	32.6	26.5	(died)	(died)	21.7	35.1	31.2	36	34	41.6	45.5	49.8	48.5	9	31.0143	5.16637	4	46.35	3.6428	0.00036958
week 7										39.7	45.6	45.9					3	43.7333	3.49619
Left ventricular end-systolic volume (ul) in adult G4G6-fl/fl mice following systemic injection of rAAV9:Tnnt2-Cre (intervention) or rAAV9:Tnnt2-Luc (control)
					AAV-Cre						AAV-Luc			Cre			Luc
mouse ID	1	2	3	4	5	6	7	8	9	1	2	3	4	n	mean	SD	n	mean	SD	ttest
week 0	19.1	12.7	22.4	11.3	19.5	13.7	27.4	23.4	13	20.4	13.7	10.1	18.3	9	18.0556	5.66549	4	15.625	4.62556	0.441919
week 1	24.6	11.1	18.4	19.1	38.453	17.5	16.4	13.25	14.8	16.8	14	11.2	14.1	9	19.2892	8.15106	4	14.025	2.28674	0.10376
week 2	21.3	20.4	27.6	24.4	31.5	30.5	22.8	15.1	14.3	21.3	18.4	10.4	9.3	9	23.1	6.11678	4	14.85	5.91072	0.0611189
week 3	20.9	40.9	30.1	34.4	29	18.8	15.3	15.6	17.2	9.7	19.1	14.4	12.5	9	24.6889	9.2253	4	13.925	3.95337	0.0133659
week 4	22.7	32.1	23.4	21.3	29.7	24.1	26.2	19.4	13.4					9	23.5889	5.52595
week 5	17.6	40.8	(died)	(died)	42.3	17.8	22.5	19.8	20.1	15.4	13.7	11.3	5.7	9	25.8429	10.8617	4	11.525	4.23192	0.013773
week 7										22.66	14.8	11.6					3	16.3533	5.69127
Left ventricular end-diastolic volume (ul) in adult G4G6-fl/fl mice following systemic injection of rAAV9:Tnnt2-Cre (intervention) or rAAV9:Tnnt2-Luc (control)
					AAV-Cre						AAV-Luc			Cre			Luc
mouse ID	1	2	3	4	5	6	7	8	9	1	2	3	4	n	mean	SD	n	mean	SD	ttest
week 0	64.7	55.3	84	53.6	74.7	70.9	80.2	72.6	62	67.5	60.9	47.4	77.8	9	68.6667	10.5525	4	63.4	12.7334	0.501861
week 1	70.3	55.7	65.5	66.9	82.993	63.9	71.2	60.65	67.8	61.8	53.6	46.5	74.1	9	67.2159	7.61913	4	59	11.8499	0.269155
week 2	68.6	52.7	70.3	67.2	72.9	73.4	73.2	56.2	61.9	69.7	65.8	53.4	59.8	9	66.2667	7.66485	4	62.175	7.12759	0.385363
week 3	56.2	80.2	74.1	79.2	75.6	59.5	60.6	57	63.9	58.9	65	58.5	63.2	9	67.3667	9.8088	4	61.4	3.20728	0.130463
week 4	56.5	77.1	55.7	50.3	75.2	70.1	73	71.2	54.5					9	64.8444	10.3909
week 5	46.5	85.3	(died)	(died)	75.9	51.7	56.2	58.8	55.7	72.1	61.2	62	30.9	9	61.4429	13.9274	4	56.55	17.805	0.655525
week 7										77.4	66.1	53.2					3	65.5667	12.1088
Left ventricular posterior wall thickness in end systole (mm) in adult G4G6 mice following systemic injection of rAAV9:Tnnt2-Cre (intervention) or rAAV9:Tnnt2-Luc (control)
					AAV-Cre						AAV-Luc			Cre			Luc
mouse ID	1	2	3	4	5	6	7	8	9	1	2	3	4	n	mean	SD	n	mean	SD	ttest
week 0	1.002	1.052	1.07	1.208	0.961	1.223	0.878	1.016	1.009	1.086	1.092	0.898	1.002	9	1.04656	0.110587	4	1.0195	0.090824	0.657517
week 1	0.94	1.32	1.099	1.05	0.802	0.967	1.043	1.196	1.016	0.77	1.274	1.15	1.38	9	1.04811	0.149283	4	1.1435	0.26615	0.539913
week 2	1.009	1.057	0.926	0.967	0.809	0.983	1.037	0.996	1.085	0.94	1.196	1.078	1.154	9	0.985444	0.0816764	4	1.092	0.112487	0.155653
week 3	0.666	0.878	0.615	0.733	0.905	1.073	1.327	1.14	1.132	1.17	0.988	1.057	1.055	9	0.941	0.243139	4	1.0675	0.0754829	0.185982
week 4	0.739	0.988	0.65	0.836	1.07	1.085	0.967	1.244	1.232					9	0.979	0.206236
week 5	0.615	0.97	(died)	(died)	0.567	1.12	0.933	0.802	0.595	1.037	1.12	0.898	1.304	9	0.800286	0.215844	4	1.08975	0.169675	0.0401518
week 7										0.871	1.099	1.12					3	1.03	0.138098
